# Supplementary material for: Preparation and Evaluation of Inhalable Microparticles with Improved Aerodynamic Performance and Dispersibility Using L-Leucine and Hot-Melt Extrusion
Source: Pharmaceutics. 2024 Jun 8;16(6):784. doi: 10.3390/pharmaceutics16060784 (PMC11206964; doi:10.3390/pharmaceutics16060784)
Supplement: Supplementary file 1 [file pharmaceutics-16-00784-s001.zip]

Archive with 1 entries (1 files):
- pharmaceutics-3037265-supplementary.pdf
